# Supplementary material for: Discovery and rational engineering of PET hydrolase with both mesophilic and thermophilic PET hydrolase properties
Source: Nat Commun. 2023 Jul 28;14:4556. doi: 10.1038/s41467-023-40233-w (PMC10382486; doi:10.1038/s41467-023-40233-w)
Supplement: Supplementary file 4 — Source data [file 41467_2023_40233_MOESM4_ESM.xlsx]

## Sheet: Fig.1b
Fig.1b. Protein yield and the Tm values of the 8 PCs
Enzyme	Tm (°C)	Soluble protein yield (mg/L)
PC2	66.8	128
PC3	38.6	2
PC4	60.7	66
PC5	57.3	14.95
PC6	59	6
PC7	47.3	4.8
PC8	47.4	2
PC10	40.1	19

## Sheet: Fig.1c (Supplementary Fig.3)
Fig. 1c. PET hydrolytic activity of the eight PCs.
PC-PET Transparent
Enzyme	PC2		PC3		PC4		PC5		PC6		PC7		PC8		PC10
Reaction Temperature (°C)	Sum of reaction products (uM)	St. Dev.	Sum of reaction products (uM)	St. Dev.	Sum of reaction products (uM)	St. Dev.	Sum of reaction products (uM)	St. Dev.	Sum of reaction products (uM)	St. Dev.	Sum of reaction products (uM)	St. Dev.	Sum of reaction products (uM)	St. Dev.	Sum of reaction products (uM)	St. Dev.
30°C	795.733	81.5417	0.602567	0.0631168	67.5619	3.21998	140.606	6.94081	7.46509	1.08194	0	0	6.63751	1.24387	4.54519	0.488622
40°C	1720.39	214.882	21.0816	0.956837	523.462	20.9605	312.862	32.8132	177.486	1.23147	0	0	57.8483	5.48144	11.0605	2.2245
50°C	659.069	67.2473	42.5337	6.93225	932.481	41.4542	184.551	12.537	479.789	29.9808	0	0	87.6816	6.65876	30.579	0.31838
60°C	33.175	9.1499	99.7626	2.70914	1.21126	0.158224	201.144	31.9941	51.8973	23.8598	388.455	43.7919	20.0365	1.30009	202.718	11.4663
Cry-PET
Enzyme	PC2		PC3		PC4		PC5		PC6		PC7		PC8		PC10
Reaction Temperature (°C)	Sum of reaction products (uM)	St. Dev.	Sum of reaction products (uM)	St. Dev.	Sum of reaction products (uM)	St. Dev.	Sum of reaction products (uM)	St. Dev.	Sum of reaction products (uM)	St. Dev.	Sum of reaction products (uM)	St. Dev.	Sum of reaction products (uM)	St. Dev.	Sum of reaction products (uM)	St. Dev.
30°C	935.433	44.7963	1.17541	0.0638909	159.782	10.1976	203.25	7.27151	24.3057	0.718109	0	0	0.26544	0.0482488	7.94575	0.454509
40°C	1695.3	94.9432	9.86098	0.223334	436.329	24.5364	518.396	36.9971	518.396	36.9971	0	0	3.73632	0.25918	8.63638	1.34278
50°C	881.467	35.9957	28.2033	5.13832	986.348	22.622	341.875	20.4126	526.787	26.0225	0	0	45.3571	7.73605	46.5518	2.80366
60°C	515.036	21.1604	35.319	4.34686	527.904	42.1128	129.409	9.77862	131.063	9.93148	0	0	104.205	14.0783	28.6379	0.694636
AF-PET
Enzyme	PC2		PC3		PC4		PC5		PC6		PC7		PC8		PC10
Reaction Temperature (°C)	Sum of reaction products (uM)	St. Dev.	Sum of reaction products (uM)	St. Dev.	Sum of reaction products (uM)	St. Dev.	Sum of reaction products (uM)	St. Dev.	Sum of reaction products (uM)	St. Dev.	Sum of reaction products (uM)	St. Dev.	Sum of reaction products (uM)	St. Dev.	Sum of reaction products (uM)	St. Dev.
30°C	18.9783	5.66205	1.87113	0.237561	7.0474	0.713498	2.87136	1.2349	0.69491	0.072646	0	0	0	0	0.510363	0.0360509
40°C	187.672	7.47281	4.62511	1.33405	26.7145	5.95777	2.93476	0.973092	22.6119	1.09107	0	0	0.162613	0.22997	2.23476	0.437768
50°C	201.812	8.50153	25.1643	0.906544	65.231	2.36887	32.5753	6.06152	164.901	15.9053	0	0	18.483	2.75696	2.90126	3.39916
60°C	249.104	26.8017	65.1981	3.64755	138.842	3.06157	14.5765	1.27255	29.3754	1.05792	0	0	81.8343	4.69992	4.20572	2.38577

## Sheet: Fig.1d
Fig.1d. Comparison of the PET hydrolytic activity of CaPETase, IsPETase, LCC, and TfCut2.
Enzyme	CaPETase		IsPETase		TfCut2		LCC
Reaction Temperature (°C)	Sum of reaction products (uM)	St. Dev.	Sum of reaction products (uM)	St. Dev.	Sum of reaction products (uM)	St. Dev.	Sum of reaction products (uM)	St. Dev.
30°C	186.644	10.9586	132.638	1.63662	9.41379	0.445966	40.4192	6.24286
40°C	687.808	20.4298	207.715	7.75476	60.0904	4.25258	392.738	53.9996
50°C	623.466	24.7265	176.73	14.9426	206.028	20.2589	972.341	37.0532
60°C	220.441	15.3274	163.961	2.20805	886.337	32.5924	1220.59	52.8505

## Sheet: Fig.2e
Fig.2e. PET hydrolytic activity of the variants.
Enzyme	Sum of reaction products (uM)	St. Dev.
CaPETase	712.749	25.9519
CaPETaseG196T	844.824	8.52132
CaPETaseG196L	532.685	20.9245
CaPETaseL133Y	412.658	30.8635
CaPETaseL133Q	480.983	38.0435
CaPETaseI102T	560.311	22.6777
CaPETaseQ107S	638.108	43.7725
CaPETaseW168H	218.667	33.8766
CaPETaseT250N	25.1449	3.76851

## Sheet: Fig.3c
Fig. 3c. Comparison of PET hydrolysis activity between CaPETaseM9 and LCCICCG at various temperatures.
Reaction Temperature (°C)	30°C
Substrate	PC-PET				Cry-PET
Enzyme	CaPETase M9		LCC ICCG		CaPETase M9		LCC ICCG
Time (h)	Sum of reaction products (mM)	St. Dev.	Sum of reaction products (mM)	St. Dev.	Sum of reaction products (mM)	St. Dev.	Sum of reaction products (mM)	St. Dev.
0	0	0	0	0	0	0	0	0
12	0	0	0	0	0	0	0	0
24	0.188961	0.0133153	0	0	0.00822267	0.0142421	0	0
48	1.20994	0.0484587	0.199338	0.054775	0.248727	0.0483347	0.0226507	0.0250379
72	2.6509	0.072893	0.625626	0.123758	0.559558	0.0511673	0.132476	0.0480671
96	3.89847	0.123786	1.22712	0.124493	0.913585	0.0280891	0.264989	0.121468
120	5.32575	0.167176	1.71801	0.125416	1.24423	0.0395528	0.384531	0.11067
Reaction Temperature (°C)	40°C
Substrate	PC-PET				Cry-PET
Enzyme	CaPETase M9		LCC ICCG		CaPETase M9		LCC ICCG
Time (h)	Sum of reaction products (mM)	St. Dev.	Sum of reaction products (mM)	St. Dev.	Sum of reaction products (mM)	St. Dev.	Sum of reaction products (mM)	St. Dev.
0	0	0	0	0	0	0	0	0
6	0.275303	0.0351191	0.02648	0.0229797	0.09226	0.00571853	0.00388333	0.00672613
12	1.84491	0.0942308	0.791078	0.116024	0.587762	0.0635767	0.291164	0.00909772
24	5.72764	0.276781	2.8316	0.189861	1.4478	0.0606411	0.891336	0.0535465
48	13.5975	0.520246	7.76444	0.572235	2.53552	0.112035	1.84765	0.0930853
72	20.0776	0.604892	12.8901	0.664115	3.246	0.122633	2.56089	0.117895
96	25.9632	0.656517	17.2943	1.23494	3.9325	0.340679	3.02113	0.149041
120	31.3992	0.791986	22.3454	1.62034	5.44582	2.17757	3.44097	0.130138
Reaction Temperature (°C)	50°C
Substrate	PC-PET				Cry-PET
Enzyme	CaPETase M9		LCC ICCG		CaPETase M9		LCC ICCG
Time (h)	Sum of reaction products (mM)	St. Dev.	Sum of reaction products (mM)	St. Dev.	Sum of reaction products (mM)	St. Dev.	Sum of reaction products (mM)	St. Dev.
0	0	0	0	0	0	0	0	0
6	3.41672	0.311044	2.37172	0.133306	1.22449	0.151314	0.809855	0.0603477
12	10.4428	0.37553	7.6911	0.598167	2.8112	0.56324	1.9699	0.088372
24	22.2596	0.628678	17.117	1.34942	4.47515	1.13027	3.20753	0.0957835
36	31.48	0.746133	25.1493	1.8089	5.26914	1.35983	3.99463	0.0968334
48	38.3061	0.75528	30.8859	1.30289	5.80697	1.47195	4.5419	0.0815789
72	44.0651	7.23017	42.153	1.93407	6.31594	1.63238	5.292	0.14502
96	51.2342	2.19173	48.5456	0.719127	6.9703	1.8483	5.93882	0.0967203
Reaction Temperature (°C)	60°C
Substrate	PC-PET				Cry-PET
Enzyme	CaPETase M9		LCC ICCG		CaPETase M9		LCC ICCG
Time (h)	Sum of reaction products (mM)	St. Dev.	Sum of reaction products (mM)	St. Dev.	Sum of reaction products (mM)	St. Dev.	Sum of reaction products (mM)	St. Dev.
0	0	0	0	0	0	0	0	0
3	0.960457	0.325572	0.93712	0.321207	0.643837	0.207519	0.598501	0.123981
6	8.5594	0.140327	7.90266	0.767259	2.50721	0.135718	2.26526	0.063917
9	15.9036	0.687001	14.6307	0.839893	3.31645	0.184244	3.10613	0.119177
12	21.3593	1.20302	20.3965	1.82455	3.83844	0.226437	3.64051	0.199547
24	38.5404	1.96069	40.1332	3.94108	4.29339	0.157071	4.84079	0.294499
36	49.9284	3.03887	53.2881	6.26038	4.64615	0.200474	5.58959	0.278775
48	54.3847	2.47643	59.5452	6.42248	4.89048	0.15336	6.17835	0.352323
72	58.5045	1.93987	64.2089	7.16605	5.22324	0.14757	7.16638	0.278632

## Sheet: Fig.5a,b
Fig. 5a,b. Decomposition of PC-PETTransparent (a) and PC-PETColored
Substrate	PC-PETTransparent							Substrate	PC-PETColored
Enzyme	CaPETase M9							Enzyme	CaPETase M9
Time (h)	Degradation rate (%)	St. Dev.	Product concentration- TPA (mM)	St. Dev.	Product concentration- MHET (mM)	St. Dev.		Time (h)	Degradation rate (%)	St. Dev.	Product concentration- TPA (mM)	St. Dev.	Product concentration- MHET (mM)	St. Dev.
0	0	0	0	0	0	0		0	0	0	0	0	0	0
1	6.57839	1.31568	3.474	0.694799	4.57251	0.914502		1	6.22344	0.0124469	3.28655	0.65731	4.32579	0.865158
2	23.1879	1.1594	11.6583	0.582916	15.454	0.772702		2	22.8751	0.686253	11.501	0.575051	15.2455	0.762277
3	40.6692	2.84684	20.3129	1.4219	24.8269	0.993076		3	40.1864	1.88876	20.0718	2.12618	24.5322	0.307115
4	50.8451	1.0169	25.3177	0.253177	28.5498	0.570995		4	49.5226	0.990452	24.6592	0.246592	27.8071	0.556143
5	60.8017	4.56013	29.7141	2.22856	32.1903	0.321903		5	58.0086	1.16017	28.3491	0.363862	30.7115	0.994833
6	68.7864	2.47631	36.4041	1.31055	31.3027	1.1269		6	69.3564	2.49683	33.6141	1.21011	34.6537	1.24753
7	73.8633	4.57952	39.8427	0.398427	30.8246	1.01721		7	69.5417	2.22533	36.3862	1.40503	30.1465	0.981288
8	78.8949	1.97237	43.476	1.43471	30.2631	0.756577		8	75.125	5.1085	40.1566	3.23222	30.059	1.83951
9	84.0226	4.20113	45.3248	3.44469	31.6566	1.86774		9	80.449	2.81572	42.5292	1.32517	31.1781	0.751474
10	87.2572	3.49029	49.2956	1.97182	29.2636	1.17054		10	83.5556	3.34222	46.7323	1.86929	28.4942	1.13977
11	91.8515	2.75555	52.7021	1.10674	28.7265	0.83307		11	85.9112	3.78009	48.8008	1.95203	27.3616	1.77851
12	94.1257	4.23566	54.8136	2.46661	27.5179	1.2383		12	89.213	0.981343	51.9527	1.09101	26.0816	2.21694

## Sheet: Fig.5c
Fig.5c. Complete degradation of a post-consumer PET container using CaPETaseM9 at 60°C.
Reaction Temperature (°C)	60°C
Substrate	Salad container film
Enzyme	CaPETase M9
Time (h)	Sum of reaction products (mM)	St. Dev.	Degradation rate (%)	St. Dev.
0	0	0	0	0
12	6.41898	0.308867	9.89751	0.476246
24	19.1907	2.44955	29.5904	3.777
30	28.5475	1.52321	44.0177	2.34866
36	39.2554	1.99562	60.5284	3.07708
48	51.2272	6.17201	78.9879	9.5167
60	59.6228	1.74163	91.9332	2.68544
72	63.4401	2.00922	97.8191	3.09805
84	64.8545	1.21356	100	1.87121

## Sheet: Supplementary Fig.4
Supplementary Fig. 4. The pH profiles of PC2-PC8, PC10, and CaPETaseM9 enzymes involved in this study.
Enzyme	PC2		PC3		PC4		PC5		PC6		PC7		PC8		PC10		CaPETaseM9
Rxn Buffer	Sum of reaction products (uM)	St. Dev.	Sum of reaction products (uM)	St. Dev.	Sum of reaction products (uM)	St. Dev.	Sum of reaction products (uM)	St. Dev.	Sum of reaction products (uM)	St. Dev.	Sum of reaction products (uM)	St. Dev.	Sum of reaction products (uM)	St. Dev.	Sum of reaction products (uM)	St. Dev.	Sum of reaction products (uM)	St. Dev.
Sodium phosphate pH6.0	88.4898	3.90431	2.43537	0.630858	37.8095	8.98011	28.2177	1.78174	7.7415	0.917737	16.9932	1.66909	2.84354	0.096205	14.4762	2.56166	375.837	20.1914
Sodium phosphate pH7.0	470.222	35.2	0.402778	0.354099	73.25	21.1237	57.1389	7.78831	5.95833	1.0623	58.1111	0.428084	2.20833	0.883883	20.0556	6.68689	1272.72	207.345
Tris-HCl pH7.0	204.389	10.0998	0	0	52	6.01887	43.7361	4.56858	3.31944	0.936857	20.8194	0.687465	0.125	2.36315	9.63889	1.44671	460.5	41.5052
Tris-HCl pH8.0	969.796	60.165	1.4966	0.419348	195.238	32.4844	150.34	22.345	10.7483	0.535647	79.8639	5.821	6.32653	1.30144	9.04762	3.79004	1282.99	29.1169
Tris-HCl pH9.0	1184.14	86.1456	11	2.31493	151.952	68.1654	148.891	30.1518	24.1973	3.63675	88.415	21.1789	12.9048	0.76964	12.7687	2.77498	1074.2	370.699
Glycine-NaOH pH9.0	1069.56	79.9576	10.0278	3.04449	21.8333	15.968	156.208	10.2444	21.3472	0.982093	132.111	11.7671	24.0556	0.259837	13.4306	1.58053	1332.33	167.361
Glycine-NaOH pH10.0	1426.81	214.938	3.95442	2.13768	3.45554	2.5	126.268	17.7502	13.2246	0.910855	202.428	14.661	2.5	1.71174	0	0	2021.88	162.354
																88.4898	2.43537	37.8095	28.2177	7.7415	16.9932	2.84354	3.52381	14.4762	375.837
																3.90431	0.630858	8.98011	1.78174	0.917737	1.66909	0.096205	0.76964	2.56166	20.1914
																470.222	0.402778	73.25	57.1389	5.95833	58.1111	2.20833	2.76389	20.0556	1272.72
																35.2	0.354099	21.1237	7.78831	1.0623	0.428084	0.883883	0.0982093	6.68689	207.345
																204.389	-1.95833	52	43.7361	3.31944	20.8194	0.125	4.36111	9.63889	460.5
																10.0998	0.450051	6.01887	4.56858	0.936857	0.687465	2.36315	0.546806	1.44671	41.5052
																969.796	1.4966	195.238	150.34	10.7483	79.8639	6.32653	22.6531	9.04762	1282.99
																60.165	0.419348	32.4844	22.345	0.535647	5.821	1.30144	3.32847	3.79004	29.1169
																1184.14	11	151.952	148.891	24.1973	88.415	12.9048	18.1429	12.7687	1074.2
																86.1456	2.31493	68.1654	30.1518	3.63675	21.1789	0.76964	0.57723	2.77498	370.699
																1069.56	10.0278	21.8333	156.208	21.3472	132.111	24.0556	12.0417	13.4306	1332.33
																79.9576	3.04449	15.968	10.2444	0.982093	11.7671	0.259837	0.170103	1.58053	167.361
																1426.81	2.13768	2.5	126.268	13.2246	202.428	2.5	6.84783	-0.181159	2021.88
																214.938	3.95442	3.45554	17.7502	0.910855	14.661	1.71174	0.177499	0.838829	162.354

## Sheet: Supplementary Fig.5b
Fig. 5b.The PET hydrolytic activity of PC2 in in the presence of CaCl2 (0 mM, 1 mM or 100 mM).
Enzyme	PC2
Ca2+ Con.	Sum of reaction products (uM)	St. Dev.
0 mM	1720.39	214.882
1 mM	114.616	30.8236
10 mM	92.4328	11.2832
100 mM	92.4232	15.2619

## Sheet: Supplementary Fig.18
Supplementary Fig. 18. The single-point mutations of CaPETase generated by rational.
(b) PET hydrolytic activities of the CaPETase variants.
Enzyme	Sum of reaction products (uM)	St. Dev.
WT	720.118	7.67445
G76C/A143C	288.048	17.8986
L180C/A202C *	859.897	29.8107
T204C/R233C	587.53	20.6523
R242C/S291C *	859.721	24.4636
V129T *	983.653	37.2376
P136S	674.43	12.2063
A192T	486.327	45.4569
R198K *	940.886	35.705
V203T	160.983	5.54238
A252N	539.316	22.1347
A257S	539.598	39.163
N109A *	756.536	43.607
R151A	597.433	37.6365
R157A	219.145	20.663
R160A	679.422	43.5749
R233A	735.139	22.6076
T86R	480.703	31.5311
A155R *	862.811	30.5498
T275R	264.493	7.19442
M294R	311.981	33.7828

[truncated: 5 more sheets: Supplementary Fig.19, Supplementary Fig.20, Supplementary Fig.21, Supplementary Fig.22, Supplementary Fig.28]
